# Supplementary material for: Can Siberian alder N-fixation offset N-loss after severe fire? Quantifying post-fire Siberian alder distribution, growth, and N-fixation in boreal Alaska
Source: PLoS One. 2020 Sep 2;15(9):e0238004. doi: 10.1371/journal.pone.0238004 (PMC7467271; doi:10.1371/journal.pone.0238004)
Supplement: S1 File — (ZIP) [file pone.0238004.s005.zip]

Archive with 18 entries (18 files):
- AIC_BF_density.docx
- AIC_BF_lnbio.docx
- AIC_BF_nodule_nfix.docx
- AIC_BF_PCA1.docx
- AIC_BF_PCA2.docx
- AIC_BF_plant_nfix.docx
- AIC_regional_density.docx
- AIC_regional_lnbio.docx
- AIC_regional_nodule_nfix.docx
- AIC_regional_PCA1.docx
- AIC_regional_PCA2.docx
- AIC_regional_plant_nfix.docx
- AIC_WDF_density.docx
- AIC_WDF_lnbio.docx
- AIC_WDF_nodule_nfix.docx
- AIC_WDF_PCA1.docx
- AIC_WDF_PCA2.docx
- AIC_WDF_plant_nfix.docx
